# Supplementary material for: Isotopic data reveal a localist Roman population in late Roman Albintimilium, Liguria
Source: Sci Rep. 2025 Apr 9;15:12097. doi: 10.1038/s41598-025-92851-7 (PMC11982215; doi:10.1038/s41598-025-92851-7)
Supplement: Supplementary file 1 — Supplementary Material 1 [file 41598_2025_92851_MOESM1_ESM.resources]

Archive with 2 entries (2 files):
- model.rds
- README.txt
