# Supplementary material for: Isotopic data reveal a localist Roman population in late Roman Albintimilium, Liguria
Source: Sci Rep. 2025 Apr 9;15:12097. doi: 10.1038/s41598-025-92851-7 (PMC11982215; doi:10.1038/s41598-025-92851-7)
Supplement: Supplementary file 2 — Supplementary Material 2 [file 41598_2025_92851_MOESM2_ESM.resources › README.txt]

Phase 1 = VII
Phase 2 = VIII

Biological Sex of individuals from Phase 2 are denoted with a ? to differentiate them from Phase 1 individuals
