# Supplementary material for: Isotopic data reveal a localist Roman population in late Roman Albintimilium, Liguria
Source: Sci Rep. 2025 Apr 9;15:12097. doi: 10.1038/s41598-025-92851-7 (PMC11982215; doi:10.1038/s41598-025-92851-7)
Supplement: Supplementary file 3 — Supplementary Material 3 [file 41598_2025_92851_MOESM3_ESM.xlsx]

## Sheet: Dataset S1 Archaeology, Osteolo
Dataset S1. Comprehensive information on all burials in Albintimilium, encompassing Archaeology, Osteology,and Isotopes
Excavation	Skeleton ID	Grave ID (*no skeleton preserved/available for analysis)	Grave Typology	Grave Goods	Phase Attribution	Osteological Sex	Osteological Age-at-death Category	Number of teeth (permanent dentition) available for study	Number of teeth (permanent dentition) observable for carious lesions	Number of teeth (permanent dentition) affected by at least 1 carious lesion	Number of teeth (permanent dentition) not affected by carious lesions	Number of teeth (permanent dentition) observable for calculus	Number of teeth (permanent dentition) affected by calculus	Number of teeth (permanent dentition) not affected by calculus	Bone sampled	Tooth sampled	δ13Ccollagen	δ15Ncollagen	N%	C%	C/N	C/N atom (*individual excluded due to insufficient quality)	87Sr/86Sr	2SE
XXSP89	15	14	Enchytrismòs		VII	NA	Pre-Term
XXSP89	24	24	Enchytrismòs		VII	NA	Young Child
XXSP89	NA	43*	Enchytrismòs	1 bead from a necklace	VII
XXSP89	68	68	Enchytrismòs	Handled cup in "sigillata lucente"	VII	NA	Older Child
XXSP89	69	69	Enchytrismòs		VII	NA	Young Child
XXSP89	NA	97*	Enchytrismòs		VII		NA
XXSP89	100	100	Wooden box		VII	NA	Young Child
XXPS89	116	116	Wooden box		VII	F	Old Adult	23	23	7	16	22	13	9	Rib	UM1	-18.35	8.7	15.24	42.41	2.78	3.25	0.708607	1e-05
XXSP89	123	123	Wooden box		VII	M	Young Adult	29	29	0	29	29	22	7	Rib	UI1	-18.16	8.39	14.78	40.59	2.75	3.2	0.708307	1e-05
XXSP90	124	124	Simple pit		VIII	M	Young Adult	28	28	11	17	27	8	19	Rib	UI1	-19.97	7.46	15.01	42.9	2.86	3.33	0.709511	1.1e-05
XXSP90	125	125	Simple pit		VIII	I	Middle Adult	6	6	5	1	5	0	5	Rib	UM1	-19.76	7.32	14.25	43.77	3.07	3.58	0.708471	1e-05
XXSP90	126	126	Simple pit		VIII	NA	Adult
XXSP90	131	131	Enchytrismòs		VII	NA	Young Child
XXSP90	161	161	Enchytrismòs		VII	NA	Young Child
XXSP90	162	162	Enchytrismòs		VII	NA	Young Child
XXSP90	181	181	NA		VIII		Adult
XXSP91	194	194	Rooftiled		VII	NA	Neonate
XXSP91	210	210	Wooden box	1 clay lamp, 1 iron curved object in the mouth of the skeleton	VII	I	Old Adult	19	19	1	18	19	3	16	Rib	UIx	-18.29	8.66	14.56	40.46	2.78	3.24	0.708885	1e-05
XXSP91	211	211	Simple pit	1 copper-alloy coin	VII	F	Young Adult	31	31	1	30	31	3	28	Rib	LM1	-19.73	7.61	15.58	43.88	2.82	3.29	0.708485	9e-06
XXSP91	NA	235*	Monumental structure		VII
XXSP91	244	244	Simple pit		VII	NA	Child
XXSP91	245	245	Enchytrismòs		VII	NA	Infant
XXSP91	249	248	Simple pit with structure covering the head		VII	NA	Young Child
XXSP91	269	266	Enchytrismòs		VII	NA	Infant
XXSP92	285	285	Enchytrismòs		VII	NA	Neonate
XXSP92	287	287	Simple pit		VII	NA	Adult
XXSP92	293	293	Simple pit		VII	NA	Neonate
XXSP92	300	300	Simple pit		VII	NA	Neonate
XXSP92	311	311	Rooftiled		VII	NA	Neonate
XXSP92		362*	Monumental structure		VII
XXSP92		363*	Monumental structure		VII
XXSP92	369	369	Wooden box		VII	F	Young Adult	32	32	4	28	32	6	26	Rib	UI1	-18.15	9.04	14.13	38.96	2.76	3.22	0.708835	1e-05
XXSP92	372	372	Wooden box		VII	NA	Adolescent	28	28	0	28	28	6	22	Rib	UI1	-18.23	8.41	14.96	41.45	2.77	3.23	0.708791	1e-05
XXSP92		383*	Empty		VII
XXSP92	386	386	Wooden box inside tile box	1 olla, 1 clay lamp	VII	NA	Adolescent
XXSP92	416	416	Enchytrismòs		VII	NA	Young Child
XXSP92	422	422	Wooden box		VII	M	Young Adult	19	19	0	19	19	5	14	Rib	UM1	-17.96	9.31	14.71	40.76	2.77	3.23	0.708304	9e-06
XXSP92	435	435	Wooden box inside tile box	1 necklace in glass paste, 1 fragmented clay lamp	VII	F	Young Adult	24	24	16	8	23	5	18	Rib	LI2	-19.36	7.67	14.54	40.79	2.8	3.27	0.708481	1e-05
XXSP92	445	445	Brick structure	2 copper-alloy earrings	VII	NA	Adolescent	28	28	3	25	28	15	13	Rib	UI1	-19.8	7.07	23.22	52.07	2.24	2.62*	0.707907	1.2e-05
XXSP92	449	449	Enchytrismòs		VII	NA	Neonate
XXSP92	455	455	Wooden box		VII	M	Middle Adult	19	19	1	18	19	18	1	Rib	UI1	-17.96	9.39	15.07	41.73	2.77	3.23	0.708698	1e-05
XXSP92	470	470	Lead sarcophagus		VII	F	Middle Adult	25	25	11	14	13	3	10	Rib	LM1	NA	NA	NA	NA	NA	NA	0.707988	1e-05
XXSP92	506	506	Wooden box		VII	M	Old Adult	25	25	1	24	24	9	15	Rib	LM1	-17.6	11.08	15.37	42.94	2.79	3.26	0.70842	1.1e-05
XXSP92	509	509	Wooden box	1 clay lamb broken in antiquity, 1 olla broken in antiquity	VII	F	Old Adult	26	26	6	20	25	15	10	Rib	UM2	-18.81	8.99	15.75	44.13	2.8	3.27	0.708716	1e-05
XXSP92	NA	526*	NA		VII
XXSP92	557	557	Enchytrismòs		VII	NA	Pre-Term
XXSP93	812	812	Wooden box		VII	M	Old Adult	26	26	6	20	25	14	11	Rib	UI1	-16.34	10.77	15.72	43.57	2.77	3.23	0.708642	8e-06
XXSP93	823	823	Wooden box inside stone circle	1 iron knife, 1 clay lamp, 4 bone pins, 1 glass, 1 glass olpe	VII	F	Middle Adult	24	24	4	20	24	21	3	Rib	UI1	-18.87	8.17	14.7	40.33	2.74	3.2	0.707962	1e-05
XXSP93	867	867	Tile box		VII	NA	Older Child
XXSP93	868	868	Wooden box		VII	M	Old Adult	25	25	11	14	24	16	8	Rib	UM1	-18.44	10.28	15.09	41.72	2.76	3.23	0.709871	1e-05

## Sheet: Dataset S2 Animal Samples - Car
Dataset S2. Carbon and Nitrogen Isotope Results for Faunal Remains from Albintimilium
Sample ID	Excavation	Layer	Species	Sampled Bone element/Tooth	Side	δ13Ccollagen	δ15Ncollagen	N%	C%	C/N	C/N atom (*excluded due to insufficient quality)
SF_ITV_19	XXSP92	292.24	horse (Equus caballus)	LP2	left	-21	3.76	14.93	42.02	2.81	3.28
SF_ITV_20	XXSP92	292.24	horse (Equus caballus)	LP3	left	-20.56	4.14	15.37	43.26	2.81	3.28
SF_ITV_30	XXSP93	670/677	horse (Equus caballus)	UM2	left	-21.66	6.14	14.74	40.98	2.78	3.24
SF_ITV_24	XXSP93	670	cattle (Bos taurus)	Mandible	NA	-20.44	5.03	14.64	41.16	2.81	3.28
SF_ITV_31	XXSP93	670/677	sheep (Ovis aries)	Phalanx 1	left	-21.44	3.7	14.73	40.98	2.78	3.25
SF_ITV_21	XXSP92	295.18	sheep (Ovis aries)	Radius	left	-20.58	4.51	14.23	39.88	2.8	3.27
SF_ITV_26	XXSP93	670/677	pig (Sus domesticus)	Maxilla	NA	-20.44	6.48	14.75	41.5	2.81	3.28
SF_ITV_29	XXSP93	670/677	sheep (Ovis aries)	Humerus	left	-21.45	3.52	23.69	53.14	2.24	2.62*
SF_ITV_28	XXSP93	670/677	pig (Sus domesticus)	Humerus	right	-20.81	6.17	14.51	41.32	2.85	3.32
SF_ITV_32	XXSP93	670/677	pig (Sus domesticus)	Phalanx 2	right	-20.77	5.18	14.2	39.23	2.76	3.22
SF_ITV_34	XXSP93	850	pig (Sus domesticus)	Humerus	left	-21.51	5.08	14.15	39.54	2.79	3.26
SF_ITV_35	XXSP93	850	pig (Sus domesticus)	Ulna	right	-20.75	4.9	14.31	39.98	2.79	3.26
SF_ITV_37	XXSP93	858	pig (Sus domesticus)	Maxilla	NA	-19.89	3.48	14.13	39.4	2.79	3.25
SF_ITV_23	XXSP92	328.24	dog (Canis familiaris)	Tibia	left	-19.23	7.96	15.01	42.32	2.82	3.29
SF_ITV_27	XXSP93	670/677	chicken (Gallus domesticus)	TMT	right	-19.15	10.51	14.02	39.92	2.85	3.32
SF_ITV_36	XXSP93	850	horse/mule (Equus caballus/Equus asinus x Equus caballus)	dPM2	left	-22.04	6.79	15.21	42.33	2.78	3.25

## Sheet: Dataset S3 Plant Samples - Stro
Dataset S3. Strontium Isotope Results from Modern Plant Samples sampled along the Ligurian Coast
Sample ID	Location	Latitude	Longitude	87Sr/86Sr	SD	Lithology (Source: IT-ISPRA via EGDI)	Representative Age (Source: IT-ISPRA via EGDI)
SOF-119	Ventimiglia	43.7983	7.61754	0.708382	1e-05	Mudstone	Pliocene
SOF-120	Ventimiglia	43.798	7.61731	0.708415	9e-06	Mudstone	Pliocene
SOF-121	Ventimiglia	43.7915	7.61989	0.708328	1.1e-05	Clastic sediment	Holocene
SOF-122	Ventimiglia	43.7933	7.62447	0.709	1e-05	Mudstone	Pliocene
SOF-123	Ventimiglia	43.7969	7.63578	0.708594	9e-06	Clastic sediment	Holocene
SOF-124	Vallecrosia/Ventimiglia	43.7977	7.64161	0.708661	1e-05	Clastic sediment	Holocene
SOF-125	Vallecrosia	43.7969	7.6396	0.708249	1.3e-05	Clastic sediment	Holocene
SOF-126	Ventimiglia	43.7958	7.61376	0.708543	1e-05	Mudstone	Pliocene
SOF-127	Mortola Inferiore	43.7916	7.54681	0.707998	1.1e-05	Limestone	Pliensbachian
SOF-128	Dolceacqua	43.8517	7.62781	0.709345	1e-05	Limestone	Upper Cretaceous
SOF-129	San Romolo	43.8664	7.7237	0.708284	8e-06	Limestone	Middle Jurassic
SOF-130	Taggia	43.8995	7.83483	0.708643	1e-05	Impure Carbonate Sediment	Upper Cretaceous
SOF-131	Imperia	43.9176	8.03595	0.709798	1e-05	Impure Carbonate Sediment	Upper Cretaceous
SOF-132	Imperia	43.9173	8.03648	0.708424	1e-05	Impure Carbonate Sediment	Upper Cretaceous
SOF-133	Cervo	43.9307	8.12545	0.708435	1e-05	Impure Carbonate Sediment	Upper Cretaceous
SOF-134	Andora	43.9892	8.1198	0.708161	1e-05	Clastic Sediment	Holocene
SOF-135	Alassio	43.9927	8.16005	0.708117	1.3e-05	Impure Carbonate Sediment	Upper Cretaceous
SOF-136	Alassio	44.0223	8.16875	0.708615	9e-06	Impure Carbonate Sediment	Upper Cretaceous
SOF-137	Albenga	44.0798	8.20344	0.709955	1e-05	Clastic sediment	Pleistocene
SOF-138	Albenga/Ceriale	44.1017	8.20375	0.708865	1.5e-05	Limestone	Jurassic
SOF-139	Albenga	44.0865	8.19207	0.709143	1.1e-05	Limestone	Jurassic
SOF-140	Toirano	44.1359	8.2012	0.708373	1e-05	Dolomite	Middle Triassic
SOF-141	Pietra Ligure/Borgio Verezzi	44.1622	8.28912	0.710101	1.2e-05	Conglomerate	Pennsylvanian
SOF-144	Finale Ligure (coast)	44.1847	8.40337	0.708705	1.5e-05	Dolomite	Middle Triassic
SOF-145	Spotorno	44.2344	8.40775	0.710479	1.1e-05	Conglomerate	Pennsylvanian
